# Supplementary material for: Fundamental changes in the antimicrobial resistance profile of Klebsiella quasipneumoniae ATCC 700603 in response to meropenem stress
Source: BMC Microbiol. 2025 Jun 26;25:369. doi: 10.1186/s12866-025-04100-6 (PMC12199486; doi:10.1186/s12866-025-04100-6)
Supplement: Supplementary file 2 — Supplementary Material 2. [file 12866_2025_4100_MOESM2_ESM.xlsx]

## Sheet: ANOVA results
Anova: Single Factor
SUMMARY
Groups	Count	Sum	Average	Variance
0 MEM	5	1.55789	0.311578	0.000272509
0.4 MEM	5	0.93947	0.187894	0.021923
8 MEM	5	0.185951	0.0371902	0.0117433
ANOVA
Source of Variation	SS	df	MS	F	P-value	F crit
Between Groups	0.18883	2	0.0944149	8.34573	0.00535268	3.88529
Within Groups	0.135755	12	0.011313
Total	0.324585	14
